# Supplementary material for: Single vs replicate Real-Time PCR SARS-CoV-2 testing: Lessons learned for effective pandemic management
Source: PLoS One. 2022 Jul 14;17(7):e0269883. doi: 10.1371/journal.pone.0269883 (PMC9282535; doi:10.1371/journal.pone.0269883)
Supplement: S1 Table — The table summarizes the outcome of each of the 20,028 One-Step Real-Time RT-PCR reaction tests for the detection of SARS-CoV-2, carried out between May and July 2020. (XLSX) [file pone.0269883.s001.xlsx]

## Sheet: Sheet1
	PrimerdesignTM LTD detection kit						Vitassay detection kit
DATE	Double Positive	Replicate 1 Only	Replicate 2 Only	Total Positives	Total Tests		Double Positive	Replicate 1 Only	Replicate 2 Only	Total Positives	Total Tests
12.05.2020	3	0	3	6	196		0	0	0	0	0
13.05.2020	10	1	3	14	244		0	0	0	0	0
14.05.2020	6	2	2	10	316		0	0	0	0	0
15.05.2020	7	1	2	10	546		0	0	0	0	0
16.05.2020	8	1	0	9	388		0	0	0	0	0
17.05.2020	4	1	0	5	294		0	0	0	0	0
18.05.2020	0	0	1	1	92		0	0	2	2	28
19.05.2020	13	2	4	19	408		0	0	0	0	0
20.05.2020	6	5	3	14	312		2	0	0	2	58
21.05.2020	2	1	2	5	184		4	1	1	6	184
22.05.2020	14	2	2	18	454		0	0	0	0	0
23.05.2020	5	1	2	8	552		0	0	0	0	0
24.05.2020	11	1	1	13	632		0	0	0	0	0
25.05.2020	7	1	1	9	276		0	0	0	0	114
26.05.2020	3	0	0	3	116		5	0	0	5	258
27.05.2020	0	1	3	4	276		2	0	0	2	100
28.05.2020	0	0	2	2	92		6	0	0	6	252
29.05.2020	0	2	1	3	184		4	0	0	4	362
30.05.2020	12	2	5	19	632		0	0	0	0	0
31.05.2020	3	0	2	5	460		0	0	0	0	0
01.06.2020	9	6	6	21	368		0	0	0	0	0
02.06.2020	4	1	1	6	326		0	0	0	0	0
03.06.2020	6	0	0	6	460		0	0	0	0	0
04.06.2020	30	17	12	59	460		0	0	0	0	0
05.06.2020	4	3	2	9	286		0	0	0	0	0
06.06.2020	4	0	0	4	368		0	0	0	0	0
07.06.2020	5	1	1	7	460		0	0	0	0	0
08.06.2020	6	0	1	7	368		0	0	0	0	0
09.06.2020	2	0	0	2	286		0	0	0	0	0
10.06.2020	9	2	2	13	368		0	0	0	0	0
11.06.2020	4	1	2	7	368		0	0	0	0	0
12.06.2020	3	0	1	4	274		0	0	0	0	0
13.06.2020	3	0	1	4	276		0	0	0	0	0
14.06.2020	0	0	2	2	546		0	0	0	0	0
15.06.2020	2	1	2	5	460		0	0	0	0	0
16.06.2020	5	1	2	8	368		0	0	0	0	0
17.06.2020	2	0	1	3	276		0	0	0	0	0
18.06.2020	2	0	1	3	276		0	0	0	0	0
19.06.2020	1	4	5	10	276		0	0	0	0	0
20.06.2020	1	5	4	10	368		0	0	0	0	0
21.06.2020	9	5	5	19	368		0	0	0	0	0
22.06.2020	0	1	0	1	184		0	0	0	0	0
23.06.2020	3	1	0	4	368		0	0	0	0	0
24.06.2020	2	1	1	4	276		0	0	0	0	0
25.06.2020	4	4	2	10	368		0	0	0	0	0
26.06.2020	0	1	0	1	276		0	0	0	0	0
27-28.06.2020	5	0	1	6	368		0	0	0	0	0
29.06.2020	1	0	1	2	368		0	0	0	0	0
30.06.2020	1	0	0	1	276		0	0	0	0	0
1.07.2020	1	3	0	4	552		0	0	0	0	0
2.07.2020	16	1	1	18	276		0	0	0	0	0
3.07.2020	15	1	2	18	460		0	0	0	0	0
4.07.2020	5	0	1	6	276		0	0	0	0	0
5.07.2020	0	0	0	0	184		0	0	0	0	0
6.07.2020	1	0	2	3	180		0	0	0	0	0
TOTAL	279	84	101	464	18672		23	1	3	27	1356
